# Supplementary material for: Synthesis of Novel 1,3,4-Oxadiazole-Derived α-Aminophosphonates/α-Aminophosphonic Acids and Evaluation of Their In Vitro Antiviral Activity against the Avian Coronavirus Infectious Bronchitis Virus
Source: Pharmaceutics. 2022 Dec 29;15(1):114. doi: 10.3390/pharmaceutics15010114 (PMC9867332; doi:10.3390/pharmaceutics15010114)
Supplement: Supplementary file 1 [file pharmaceutics-15-00114-s001.zip]

Archive with 1 entries (1 files):
- pharmaceutics-2072001-supplementary.pdf
